# Supplementary material for: Rational Design of Multifunctional Ferulic Acid Derivatives Aimed for Alzheimer’s and Parkinson’s Diseases
Source: Antioxidants (Basel). 2023 Jun 11;12(6):1256. doi: 10.3390/antiox12061256 (PMC10295297; doi:10.3390/antiox12061256)
Supplement: Supplementary file 1 [file antioxidants-12-01256-s001.zip]

Archive with 1 entries (1 files):
- antioxidants-2399315-supplementary.pdf
